# Supplementary material for: Dopamine promotes instrumental motivation, but reduces reward-related vigour
Source: eLife. 2020 Oct 1;9:e58321. doi: 10.7554/eLife.58321 (PMC7599069; doi:10.7554/eLife.58321)
Supplement: Figure 6—source data 1. — The figures can be constructed using the DrawPupilFigures.m Matlab file available from the ContingentAnalysis GitHub repo (see Data and Code Availability section of manuscript). [file elife-58321-fig6-data1.mat.zip]

Archive with 1 entries (1 files):
- Figure6SourceData.mat
